# Supplementary material for: 17β-Estradiol Abrogates TNF-α-Induced Human Brain Vascular Pericyte Migration by Downregulating miR-638 via ER-β
Source: Int J Mol Sci. 2024 Oct 24;25(21):11416. doi: 10.3390/ijms252111416 (PMC11547073; doi:10.3390/ijms252111416)
Supplement: Supplementary file 1 [file ijms-25-11416-s001.zip]

Archive with 1 entries (1 files):
- ijms-3243169-supplementary.pdf
